# Supplementary material for: Antiproliferative and Pro-Apoptotic Effects of MiR-4286 Inhibition in Melanoma Cells
Source: PLoS One. 2016 Dec 22;11(12):e0168229. doi: 10.1371/journal.pone.0168229 (PMC5179095; doi:10.1371/journal.pone.0168229)
Supplement: S1 Table — (XLSX) [file pone.0168229.s001.xlsx]

## Sheet: Лист1
Table S1. Differentially expressed microRNA in melanoma tissues compared to melanocytic nevi according to a microarray analysis
microRNA	Linear fold-change	ANOVA p-value	FDR p-value
hsa-miR-155-5p	160.32	4.5e-05	0.000922
hsa-miR-1246	93.14	2.58e-07	4.8e-05
hsa-let-7i-5p	70.03	0.000128	0.00186
hsa-miR-34a-5p	69.74	0.001006	0.007182
hsa-miR-652-3p	60.1	0.001236	0.008204
hsa-miR-4530	53.99	0.000195	0.002403
hsa-miR-3197	42.12	1e-06	0.00012
hsa-miR-3135b	41.68	1e-06	0.000113
hsa-miR-937-5p	41.35	3e-06	0.00019
hsa-miR-4507	41	3.2e-05	0.000712
hsa-miR-93-5p	39.97	1.9e-05	0.000522
hsa-miR-532-5p	39.92	0.000261	0.002886
hsa-miR-6743-5p	39.74	0.000149	0.002044
hsa-miR-221-3p	38.77	0.001025	0.007254
hsa-miR-20b-5p	38.32	8e-06	0.000313
hsa-miR-3651	38.32	7.7e-05	0.001298
hsa-miR-378i	34.98	0.000982	0.007063
hsa-miR-4728-5p	34.52	2.42e-07	4.8e-05
hsa-miR-7107-5p	33.54	2.93e-07	5e-05
hsa-miR-4492	33.33	0.000712	0.005692
hsa-miR-1207-5p	32.3	4.16e-07	5.9e-05
hsa-miR-6085	31.38	1.07e-07	2.4e-05
hsa-miR-4270	31.08	3.49e-07	5.4e-05
hsa-miR-4505	30.96	4e-06	0.000219
hsa-miR-4433b-3p	30.95	5e-06	0.000247
hsa-mir-4281	30.95	6.5e-05	0.001153
hsa-miR-324-5p	30.06	4.03e-07	5.9e-05
hsa-miR-4674	30.06	0.007189	0.02841
hsa-miR-130b-3p	29.5	8.4e-07	9.4e-05
hsa-miR-6812-5p	29.38	5.5e-08	1.9e-05
hsa-miR-4433-3p	28.72	1e-06	0.000114
hsa-miR-7150	28.36	3e-06	0.000173
hsa-miR-98-5p	28.04	0.004538	0.020684
hsa-miR-1185-2-3p	27.77	2e-06	0.000143
hsa-miR-7847-3p	27.65	2e-06	0.000143
hsa-miR-362-5p	25.89	3.2e-05	0.000712
hsa-miR-619-5p	25.86	1.9e-08	1e-05
hsa-miR-378f	25.82	0.000194	0.002403
hsa-miR-4689	25.45	6.12e-07	7.5e-05
hsa-miR-4298	25.4	5e-06	0.000247
hsa-miR-3162-5p	25.2	2.66e-07	4.8e-05
hsa-miR-138-5p	25.04	0.011867	0.041589
hsa-miR-6769b-5p	24.53	6.31e-09	7e-06
hsa-miR-149-3p	24.42	0.004767	0.021458
hsa-miR-6803-5p	24.31	0.002044	0.011717
hsa-miR-6802-5p	24.3	2.84e-07	5e-05
hsa-miR-4463	23.8	4e-06	0.000218
hsa-miR-671-5p	23.75	9e-06	0.000331
hsa-miR-126-3p	23.4	0.00033	0.003338
hsa-miR-6819-5p	23.35	7.49e-11	2.42e-07
hsa-mir-6089-1	23.13	5e-06	0.000247
hsa-mir-6089-2	23.13	5e-06	0.000247
hsa-miR-6858-5p	22.62	0.001239	0.008208
hsa-miR-4429	22.2	0.000143	0.001994
hsa-miR-6722-3p	21.57	0.000174	0.002247
hsa-miR-708-5p	21.21	0.001377	0.008829
hsa-miR-3175	21.17	2.5e-05	0.000637
hsa-miR-3609	20.96	0.006457	0.026281
hsa-miR-151a-3p	20.89	2e-06	0.000143
hsa-miR-423-5p	20.75	0.006239	0.025762
hsa-miR-4508	20.52	0.010521	0.03815
hsa-miR-152-3p	20.37	0.000555	0.004816
hsa-miR-6782-5p	19.89	3.27e-07	5.2e-05
hsa-mir-3679	19.79	3.69e-08	1.4e-05
hsa-miR-494-3p	19.51	0.000128	0.001861
hsa-miR-15b-5p	19.47	0.00055	0.004788
hsa-miR-1275	19.46	1.1e-05	0.000377
hsa-miR-22-3p	19.31	7e-06	0.000291
hsa-miR-6778-5p	19.2	6.23e-08	1.9e-05
hsa-miR-4758-5p	19.03	7.3e-05	0.001264
hsa-miR-6889-5p	19.01	4e-06	0.000223
hsa-miR-6775-5p	18.75	2.3e-05	0.000603
hsa-miR-6716-5p	18.72	4.49e-09	7e-06
hsa-miR-6126	18.69	1.3e-05	0.000413
hsa-miR-18a-5p	18.66	7e-05	0.001224
hsa-miR-197-5p	18.46	8.52e-08	2e-05
hsa-miR-6891-5p	18.46	2e-06	0.000143
hsa-miR-6880-5p	18.41	9.53e-07	0.000103
hsa-miR-193a-5p	18.25	0.00036	0.003563
hsa-miR-6752-5p	18.22	9e-06	0.000343
hsa-miR-4687-3p	18.2	0.001941	0.011291
hsa-miR-8063	18.18	2e-06	0.000143
hsa-miR-6763-5p	18.04	5.54e-07	7.1e-05
hsa-miR-106b-5p	18.03	3.6e-05	0.00077
hsa-miR-1229-5p	17.96	1.09e-10	2.42e-07
hsa-miR-4286	17.79	3e-06	0.00019
hsa-miR-4484	17.48	2e-06	0.00013
hsa-miR-378d	17.42	0.002713	0.014347
hsa-miR-4656	17.19	3e-06	0.00019
hsa-miR-642a-3p	16.73	2e-06	0.000157
hsa-miR-4516	16.67	0.006986	0.02784
hsa-miR-5739	16.56	7.6e-08	1.9e-05
hsa-miR-378c	16.53	0.002313	0.012796
hsa-miR-6165	16.37	9e-06	0.000339
hsa-miR-6132	16.33	1.2e-05	0.000398
hsa-miR-3648	16.26	1.5e-08	9e-06
hsa-miR-30a-5p	16.16	1.7e-05	0.000491
hsa-miR-342-5p	15.99	0.009481	0.035102
hsa-miR-6800-5p	15.89	0.001891	0.011138
hsa-miR-210-3p	15.89	0.002846	0.014732
hsa-miR-4485	15.74	0.000792	0.006035
hsa-miR-6870-5p	15.61	0.000459	0.004213
hsa-let-7e-5p	15.51	0.025245	0.072034
hsa-miR-6086	15.42	1.02e-08	7e-06
hsa-miR-1307-3p	15.37	0.000709	0.005685
hsa-miR-6127	15.27	5.37e-07	7e-05
hsa-miR-199a-3p	15.25	0.009588	0.035419
hsa-miR-199b-3p	15.25	0.009588	0.035419
hsa-miR-6790-5p	15.18	4e-06	0.000223
hsa-miR-320e	15.14	0.000257	0.002871
hsa-miR-6860	15.13	1e-06	0.000117
hsa-miR-6808-5p	15.09	9.75e-09	7e-06
hsa-miR-6746-5p	15.07	2.63e-07	4.8e-05
hsa-miR-1225-5p	15.01	0.000173	0.002247
hsa-miR-28-3p	14.94	0.001863	0.011011
hsa-miR-4417	14.76	0.000812	0.006114
hsa-miR-664b-5p	14.73	0.00033	0.003338
hsa-miR-4632-5p	14.69	8e-06	0.000313
hsa-miR-196a-5p	14.66	0.008855	0.033381
hsa-miR-15a-5p	14.37	0.002355	0.012958
hsa-miR-127-3p	14.23	0.013156	0.04513
hsa-miR-1973	14.2	0.000976	0.007029
hsa-miR-6510-5p	14.1	0.000219	0.002578
hsa-miR-4634	14.07	7.6e-05	0.001298
hsa-miR-222-3p	13.95	0.012701	0.043887
hsa-miR-8089	13.94	8e-06	0.000322
hsa-miR-92b-5p	13.88	0.000371	0.00361
hsa-miR-505-5p	13.76	0.002164	0.012226
hsa-miR-10a-5p	13.5	0.012685	0.043856
hsa-miR-4763-3p	13.47	0.002771	0.014516
hsa-miR-4690-5p	13.42	5e-05	0.000973
hsa-miR-7111-5p	13.39	0.000553	0.004802
hsa-miR-6779-5p	12.92	1.4e-05	0.000439
hsa-miR-422a	12.86	4.7e-05	0.000938
hsa-miR-6749-5p	12.79	3.2e-07	5.2e-05
hsa-mir-6860	12.79	5e-06	0.000223
hsa-miR-4306	12.77	1e-06	0.000114
hsa-miR-7110-5p	12.67	0.001012	0.007202
hsa-miR-3940-5p	12.65	0.009157	0.034172
hsa-miR-6756-5p	12.63	1.6e-05	0.000474
hsa-miR-181b-5p	12.41	0.013214	0.04519
hsa-miR-4449	12.3	8.2e-05	0.001356
hsa-miR-378g	12.3	0.003354	0.016571
hsa-miR-1227-5p	12.29	0.000487	0.004398
hsa-miR-584-5p	12.2	0.023933	0.069211
hsa-miR-31-5p	12.18	0.001243	0.008228
hsa-miR-4667-5p	12.14	1e-06	0.000111
hsa-miR-4443	12.13	5e-06	0.000247
hsa-miR-425-5p	12.13	2.4e-05	0.000609
hsa-miR-382-5p	12.07	0.004268	0.019839
hsa-miR-21-5p	12.05	0.005756	0.024342
hsa-miR-6861-5p	11.87	0.000145	0.002008
hsa-miR-3937	11.84	0.0004	0.003811
hsa-miR-4732-5p	11.8	8e-06	0.00032
hsa-miR-132-3p	11.69	0.002905	0.014899
hsa-miR-1301-3p	11.66	0.000952	0.006891
hsa-miR-4428	11.65	8.2e-07	9.4e-05
hsa-miR-4299	11.6	1e-06	0.000104
hsa-miR-1587	11.54	1.1e-05	0.000365
hsa-miR-4534	11.43	8.4e-05	0.001367
hsa-miR-762	11.3	0.013421	0.045613
hsa-miR-6124	11.2	7e-06	0.000303
hsa-miR-296-3p	11.16	5e-06	0.000234
hsa-miR-939-5p	11.16	0.000119	0.001762
hsa-miR-1185-1-3p	11.12	3e-06	0.000191
hsa-miR-30b-3p	11.09	0.006407	0.026145
hsa-miR-6848-5p	11.08	7e-06	0.000297
hsa-miR-432-5p	11.07	0.018847	0.057833
hsa-miR-331-3p	10.9	2.7e-05	0.000658
hsa-miR-181d-5p	10.87	0.000599	0.005092
hsa-miR-7109-5p	10.84	9e-06	0.000331
hsa-miR-4655-5p	10.74	1e-05	0.000356
hsa-let-7g-5p	10.7	0.001622	0.009937
hsa-miR-675-5p	10.51	0.000239	0.002739
hsa-miR-1268a	10.5	1e-06	0.000114
hsa-mir-3687	10.45	0.002771	0.014516
hsa-miR-3156-5p	10.42	0.000172	0.002239
hsa-miR-664b-3p	10.27	0.01408	0.0472
hsa-miR-134-5p	10.21	0.006954	0.02773
hsa-miR-4688	10.17	0.000568	0.004887
hsa-miR-3141	10.16	0.000305	0.003201
hsa-miR-6757-5p	9.9	3e-06	0.000186
hsa-miR-7846-3p	9.85	2.8e-05	0.000665
hsa-miR-7845-5p	9.77	1.4e-05	0.000439
hsa-miR-6771-5p	9.74	1e-06	0.000107
hsa-miR-504-3p	9.73	9.5e-07	0.000103
hsa-miR-502-3p	9.68	0.004003	0.018921
hsa-miR-6797-5p	9.66	1.2e-05	0.000396
hsa-miR-25-5p	9.66	6.1e-05	0.001116
hsa-mir-3154	9.59	0.000171	0.002228
hsa-miR-4665-5p	9.59	0.001188	0.007936
hsa-miR-2110	9.57	0.000596	0.00507
hsa-miR-497-5p	9.57	0.00647	0.026306
hsa-miR-6723-5p	9.54	9.7e-05	0.001544
hsa-miR-371b-5p	9.54	0.000293	0.003108
hsa-miR-1268b	9.47	9.9e-07	0.000103
hsa-miR-6786-5p	9.45	0.007198	0.028429
hsa-miR-3679-5p	9.44	2.46e-07	4.8e-05
hsa-miR-744-5p	9.3	0.014206	0.047551
hsa-miR-4741	9.26	0.00061	0.005128
hsa-miR-7114-5p	9.25	7.6e-05	0.001296
hsa-miR-1224-5p	9.23	1e-05	0.000365
hsa-miR-629-5p	9.23	0.001282	0.008411
hsa-miR-3620-5p	9.19	0.000303	0.003195
hsa-miR-194-5p	9.14	0.025779	0.073113
hsa-miR-642b-3p	9.08	4e-06	0.000217
hsa-mir-6800	9.08	0.006736	0.027138
hsa-mir-6800	9.05	0.007509	0.029515
hsa-miR-125a-3p	9.04	2.66e-08	1.3e-05
hsa-miR-339-3p	9.01	0.005002	0.022214
hsa-miR-99a-5p	8.98	0.01597	0.051885
hsa-miR-4261	8.95	0.000563	0.004861
hsa-miR-3188	8.93	0.000713	0.005692
hsa-miR-4651	8.91	7.3e-05	0.001262
hsa-mir-5095	8.85	9e-06	0.000343
hsa-miR-1273h-5p	8.83	0.002497	0.013504
hsa-miR-6799-5p	8.69	4.8e-05	0.000954
hsa-miR-6850-5p	8.69	0.00434	0.020081
hsa-miR-660-5p	8.68	0.002181	0.012296
hsa-miR-363-3p	8.65	0.017154	0.0544
hsa-let-7a-5p	8.64	0.018594	0.057319
hsa-miR-4721	8.62	0.000172	0.002239
hsa-miR-5001-5p	8.61	0.017804	0.055767
hsa-miR-6741-5p	8.6	3.63e-07	5.5e-05
hsa-miR-664a-5p	8.51	0.008376	0.032015
hsa-miR-3907	8.49	0.013347	0.045541
hsa-miR-1909-3p	8.48	0.001573	0.009725
hsa-miR-29b-1-5p	8.4	0.002513	0.013537
hsa-miR-6789-5p	8.31	0.018531	0.057233
hsa-miR-1228-5p	8.28	0.014189	0.047539
hsa-miR-3656	8.26	0.02366	0.068572
hsa-mir-4758	8.25	1e-05	0.000365
hsa-miR-181c-5p	8.19	0.001565	0.009697
hsa-miR-8073	8.16	0.000241	0.002755
hsa-miR-7108-5p	8.11	0.02529	0.072124
hsa-miR-1343-5p	8.1	0.001664	0.010096
hsa-miR-2392	8.04	1e-06	0.000114
hsa-miR-421	7.99	0.000169	0.002215
hsa-miR-1202	7.95	9.1e-05	0.001461
hsa-mir-4449	7.92	0.000137	0.001947
hsa-miR-17-3p	7.91	0.013277	0.045383
hsa-miR-140-5p	7.88	0.043886	0.108141
hsa-miR-146b-5p	7.86	0.005538	0.023798
hsa-miR-4532	7.86	0.015246	0.050145
hsa-miR-877-5p	7.84	0.040864	0.102202
hsa-miR-484	7.83	0.000339	0.003413
hsa-miR-1285-3p	7.65	0.001165	0.007834
hsa-miR-625-5p	7.61	0.010225	0.037232
hsa-miR-25-3p	7.57	6e-05	0.001107
hsa-miR-885-3p	7.56	7.8e-05	0.001304
hsa-miR-6088	7.56	0.012147	0.042303
hsa-miR-5196-5p	7.51	0.000272	0.002941
hsa-miR-23a-5p	7.48	8.2e-05	0.001355
hsa-miR-500a-3p	7.45	0.010417	0.037849
hsa-miR-1247-3p	7.44	0.00347	0.016967
hsa-miR-29a-3p	7.35	0.005016	0.022243
hsa-miR-6765-5p	7.32	0.013899	0.046794
hsa-miR-193b-5p	7.28	0.000795	0.006035
hsa-miR-4745-5p	7.28	0.003089	0.015709
hsa-miR-4739	7.24	0.005012	0.022243
hsa-miR-1180-3p	7.22	0.00649	0.02637
hsa-miR-143-3p	7.18	0.00663	0.026791
hsa-mir-3656	7.15	0.00322	0.016153
hsa-miR-550a-5p	7.1	3e-06	0.000174
hsa-mir-4758	7.05	3.9e-05	0.00082
hsa-miR-3607-5p	7.05	0.00273	0.01438
hsa-miR-6090	7.05	0.019028	0.058252
hsa-let-7f-5p	7	0.005775	0.024362
hsa-miR-500a-5p	6.99	0.00997	0.036526
hsa-miR-139-3p	6.98	0.00146	0.009258
hsa-miR-6845-5p	6.93	1.9e-05	0.000522
hsa-miR-6826-5p	6.9	2.8e-05	0.000665
hsa-miR-483-5p	6.89	0.000358	0.00355
hsa-miR-4734	6.88	0.038394	0.097694
hsa-miR-4448	6.87	0.001963	0.011369
hsa-miR-106b-3p	6.86	0.00105	0.007314
hsa-miR-874-3p	6.84	0.000542	0.00474
hsa-miR-3687	6.81	0.015787	0.051366
hsa-miR-7106-5p	6.8	6.5e-05	0.001153
hsa-miR-6724-5p	6.8	0.027811	0.077071
hsa-miR-551b-5p	6.78	0.000113	0.001711
hsa-miR-6791-5p	6.76	0.025938	0.073439
hsa-miR-3180-3p	6.72	0.000839	0.006259
hsa-miR-486-5p	6.7	0.042177	0.104906
hsa-miR-4649-5p	6.64	0.000246	0.002792
hsa-miR-6785-5p	6.63	2.7e-05	0.000658
hsa-miR-6738-5p	6.63	0.000706	0.005672
hsa-miR-663b	6.63	0.004461	0.020415
hsa-miR-6813-5p	6.63	0.014668	0.048631
hsa-miR-4498	6.62	2.6e-05	0.000641
hsa-miR-6894-5p	6.56	0.000153	0.00208
hsa-miR-1233-5p	6.55	0.00014	0.001977
hsa-miR-6728-5p	6.52	0.000131	0.001879
hsa-miR-6877-5p	6.5	6e-06	0.000268
hsa-miR-379-5p	6.49	0.028629	0.078587
hsa-miR-503-5p	6.4	0.000388	0.003735
hsa-miR-6753-5p	6.38	0.00013	0.00187
hsa-miR-6829-5p	6.33	0.000118	0.001754
hsa-miR-6831-5p	6.33	0.000194	0.002403
hsa-miR-4459	6.28	3e-05	0.000687
hsa-miR-6737-5p	6.27	9e-06	0.000333
hsa-miR-6806-5p	6.27	8.3e-05	0.001366
hsa-miR-345-5p	6.26	0.04722	0.114151
hsa-miR-28-5p	6.25	0.003224	0.01616
hsa-mir-940	6.23	0.00026	0.002886
hsa-miR-628-3p	6.22	0.00849	0.032317
hsa-miR-6765-3p	6.21	0.000414	0.003896
hsa-miR-6726-5p	6.21	0.010835	0.038983
hsa-miR-4486	6.2	2.5e-05	0.000637
hsa-mir-6516	6.17	0.006252	0.025783
hsa-miR-6836-5p	6.15	0.000443	0.004096
hsa-miR-6821-5p	6.15	0.001575	0.009725
hsa-miR-6780b-5p	6.14	1.5e-05	0.000466
hsa-miR-29b-2-5p	6.12	0.017116	0.054306
hsa-miR-6805-5p	6.11	0.030078	0.081783
hsa-miR-4669	6.07	3.04e-07	5e-05
hsa-miR-4723-5p	6.07	0.001288	0.008425
hsa-miR-4710	6.06	0.000151	0.002058
hsa-miR-135a-3p	5.99	8.9e-05	0.001447
hsa-miR-4788	5.97	0.000263	0.002895
hsa-miR-665	5.96	0.000107	0.001644
hsa-miR-204-3p	5.94	0.000838	0.006255
hsa-miR-4281	5.91	0.00079	0.006032
hsa-miR-128-3p	5.89	0.009651	0.035554
hsa-miR-3714	5.88	0.00931	0.034528
hsa-miR-6516-5p	5.87	0.004385	0.020198
hsa-miR-4695-5p	5.85	0.000559	0.004845
hsa-miR-3621	5.85	0.018366	0.056889
hsa-miR-6781-5p	5.84	0.00406	0.019106
hsa-miR-3187-3p	5.83	0.006329	0.025953
hsa-miR-6774-5p	5.82	2.1e-05	0.000572
hsa-miR-10b-5p	5.82	0.014477	0.048141
hsa-miR-7112-5p	5.79	6.8e-05	0.001199
hsa-miR-30e-5p	5.79	0.035203	0.091363
hsa-miR-6824-5p	5.72	0.000397	0.003809
hsa-miR-4513	5.72	0.001047	0.007314
hsa-miR-30a-3p	5.65	0.000565	0.004871
hsa-miR-5572	5.57	0.01528	0.050185
hsa-let-7c-5p	5.56	0.029838	0.081236
hsa-miR-491-5p	5.54	0.01463	0.048531
hsa-miR-139-5p	5.54	0.045499	0.111206
hsa-miR-4462	5.51	0.00161	0.009882
hsa-miR-330-3p	5.48	0.012232	0.042452
hsa-miR-4640-5p	5.47	0.001101	0.007548
hsa-miR-324-3p	5.4	0.004398	0.020232
hsa-miR-6075	5.39	1.7e-05	0.000476
hsa-miR-3154	5.39	0.000424	0.003974
hsa-miR-6776-5p	5.38	0.001059	0.007352
hsa-miR-1231	5.38	0.001934	0.01127
hsa-miR-4707-5p	5.34	0.030367	0.082493
hsa-miR-6133	5.33	0.000403	0.00383
hsa-mir-1233-1	5.3	0.001887	0.01113
hsa-mir-1233-2	5.3	0.001887	0.01113
hsa-mir-3651	5.3	0.005859	0.024604
hsa-miR-6794-5p	5.29	0.00058	0.00497
hsa-miR-24-2-5p	5.26	0.003724	0.017944
hsa-miR-6768-5p	5.25	0.000312	0.003246
hsa-miR-5787	5.24	0.02834	0.078132
hsa-miR-3916	5.22	0.001022	0.007238
hsa-miR-320d	5.2	0.021893	0.064923
hsa-mir-1248	5.14	0.016559	0.052967
hsa-miR-3652	5.08	0.000881	0.006471
hsa-miR-658	5.04	0.003901	0.018554
hsa-miR-6769a-5p	5.03	1.7e-05	0.000476
hsa-mir-6858	5.03	0.003878	0.018498
hsa-miR-5006-5p	5.01	3e-06	0.00019
hsa-miR-4526	5	0.000264	0.0029
hsa-miR-125b-2-3p	4.97	0.006031	0.025041
hsa-miR-18b-5p	4.97	0.013031	0.04475
hsa-mir-663a	4.93	0.004386	0.020198
hsa-miR-23b-5p	4.93	0.025049	0.071688
hsa-miR-22-5p	4.9	0.024037	0.06942
hsa-miR-6795-5p	4.89	0.00013	0.00187
hsa-miR-1236-5p	4.89	0.000462	0.004225
hsa-miR-4701-3p	4.88	0.001777	0.010623
hsa-miR-150-5p	4.88	0.039527	0.099697
hsa-miR-6820-5p	4.85	0.002308	0.012785
hsa-miR-6893-5p	4.84	0.000399	0.003811
hsa-mir-6090	4.83	0.000698	0.005626
hsa-miR-6784-5p	4.83	0.011886	0.041634
hsa-miR-1914-3p	4.81	1.1e-05	0.000368
hsa-miR-6875-5p	4.81	0.000142	0.001981
hsa-miR-6787-5p	4.81	0.000878	0.006454
hsa-miR-6846-5p	4.79	1.5e-05	0.000462
hsa-miR-574-5p	4.77	0.001526	0.009553
hsa-miR-4646-5p	4.77	0.003912	0.018597
hsa-miR-4743-5p	4.74	2.3e-05	0.000602
hsa-miR-6876-5p	4.73	8e-05	0.001329
hsa-miR-6830-5p	4.73	0.000237	0.002725
hsa-miR-7162-3p	4.71	0.016271	0.052324
hsa-miR-4539	4.69	0.003368	0.016631
hsa-miR-4722-5p	4.67	0.001059	0.007352
hsa-miR-5189-5p	4.64	2.1e-05	0.000569
hsa-miR-6742-5p	4.63	5.6e-05	0.001046
hsa-miR-6879-5p	4.62	2.4e-05	0.000609
hsa-miR-6833-5p	4.62	0.001536	0.009593
hsa-miR-4430	4.62	0.007393	0.029117
hsa-mir-423	4.6	9.8e-05	0.00156
hsa-miR-6748-5p	4.59	0.007149	0.028285
hsa-miR-8085	4.57	0.001327	0.008618
hsa-miR-1972	4.53	0.002146	0.012144
hsa-miR-501-3p	4.5	0.008682	0.032824
hsa-miR-195-5p	4.5	0.049588	0.118321
hsa-mir-4716	4.49	7e-05	0.001233
hsa-miR-4750-5p	4.49	0.002513	0.013537
hsa-miR-3176	4.49	0.016601	0.053027
hsa-mir-4634	4.46	0.000514	0.004597
hsa-miR-185-5p	4.44	0.0084	0.032067
hsa-miR-7851-3p	4.4	0.008245	0.031659
hsa-miR-370-3p	4.39	4.9e-05	0.000967
hsa-miR-921	4.35	0.00031	0.003237
hsa-miR-3911	4.34	0.002207	0.01237
hsa-mir-486-2	4.33	0.000166	0.002196
hsa-miR-769-3p	4.31	0.001811	0.010794
hsa-miR-99b-3p	4.3	0.010724	0.038744
hsa-miR-150-3p	4.29	0.000453	0.004157
hsa-miR-409-3p	4.29	0.027126	0.075927
hsa-miR-887-3p	4.29	0.028467	0.078346
hsa-miR-769-5p	4.28	0.016083	0.052053
hsa-miR-6721-5p	4.27	0.027982	0.077409
hsa-miR-4709-3p	4.25	0.001851	0.010948
hsa-miR-1292-5p	4.24	0.001307	0.008533
hsa-miR-6887-5p	4.23	7.3e-05	0.001262
hsa-miR-1182	4.23	0.000298	0.003148
hsa-miR-4673	4.2	0.014869	0.049177
hsa-miR-378e	4.19	0.035681	0.092385
hsa-miR-6798-5p	4.16	1.7e-05	0.000483
hsa-miR-196b-5p	4.15	0.018969	0.058101
hsa-miR-6801-5p	4.14	0.001143	0.007758
hsa-mir-3653	4.14	0.003295	0.016378
hsa-miR-3180	4.13	0.010027	0.036674
hsa-miR-3147	4.11	0.002282	0.012671
hsa-miR-125b-1-3p	4.11	0.009817	0.036046
hsa-miR-4725-3p	4.1	2.7e-05	0.000643
hsa-miR-6849-5p	4.08	2.6e-05	0.000637
hsa-miR-198	4.06	0.002526	0.013573
hsa-miR-4525	4.05	0.002979	0.015204
hsa-miR-424-3p	4.05	0.017556	0.055215
hsa-miR-6760-5p	4.04	0.003381	0.01668
hsa-miR-1287-5p	4.01	0.004248	0.019781
hsa-miR-3124-5p	3.94	0.017915	0.055955
hsa-miR-4419a	3.93	0.00105	0.007314
hsa-miR-30c-2-3p	3.86	0.006882	0.027548
hsa-mir-3648	3.86	0.014692	0.048687
hsa-miR-4685-5p	3.84	0.000379	0.003659
hsa-miR-4322	3.84	0.000715	0.005692
hsa-miR-1238-5p	3.83	0.002944	0.015062
hsa-miR-612	3.83	0.0122	0.042413
hsa-miR-6772-5p	3.83	0.019063	0.058302
hsa-miR-6871-5p	3.82	0.004284	0.019865
hsa-mir-3155b	3.81	5.1e-05	0.000973
hsa-miR-6851-5p	3.77	0.000653	0.005372
hsa-miR-3682-3p	3.74	0.000184	0.002337
hsa-miR-4317	3.74	0.0161	0.052053
hsa-miR-4470	3.73	0.017314	0.054802
hsa-miR-8071	3.72	0.000901	0.006597
hsa-miR-143-5p	3.71	0.031232	0.083766
hsa-mir-500a	3.69	0.023482	0.068174
hsa-miR-223-3p	3.67	0.02281	0.066779
hsa-mir-664a	3.66	0.003928	0.018628
hsa-miR-550a-3-5p	3.65	0.006373	0.026118
hsa-miR-8055	3.64	0.005222	0.02287
hsa-miR-4786-5p	3.64	0.021132	0.063218
hsa-miR-652-5p	3.63	0.001163	0.007834
hsa-miR-6856-5p	3.62	0.000177	0.002266
hsa-miR-4738-3p	3.62	0.00798	0.030854
hsa-miR-3195	3.6	0.010857	0.039042
hsa-miR-3622b-5p	3.59	0.000289	0.003096
hsa-miR-936	3.59	0.002884	0.014849
hsa-miR-4454	3.58	0.000764	0.005875
hsa-miR-3605-5p	3.58	0.005679	0.024137
hsa-miR-4726-5p	3.57	0.002624	0.01401
hsa-mir-4419a	3.55	0.000413	0.003889
hsa-miR-30c-1-3p	3.55	0.017378	0.054898
hsa-miR-8078	3.54	0.011022	0.039548
hsa-miR-1290	3.53	0.004468	0.020433
hsa-miR-4783-3p	3.53	0.020523	0.061971
hsa-miR-320a	3.52	0.046509	0.112927
hsa-miR-6740-5p	3.51	0.001748	0.010492
hsa-miR-320c	3.51	0.04662	0.113114
hsa-miR-542-5p	3.5	0.035799	0.092618
hsa-miR-4257	3.49	0.000235	0.002723
hsa-mir-4466	3.49	0.025343	0.072155
hsa-miR-20a-5p	3.47	0.001483	0.009366
hsa-miR-933	3.47	0.005018	0.022243
hsa-mir-941-1	3.46	0.00262	0.014001
hsa-mir-941-2	3.46	0.00262	0.014001
hsa-mir-941-3	3.46	0.00262	0.014001
hsa-mir-941-4	3.46	0.00262	0.014001
hsa-miR-6792-5p	3.46	0.003738	0.017983
hsa-miR-371a-5p	3.44	0.005055	0.022378
hsa-miR-6751-5p	3.42	4.7e-05	0.000938
hsa-miR-4440	3.37	0.004025	0.019009
hsa-mir-3155b	3.36	1.5e-05	0.000453
hsa-miR-1226-5p	3.35	0.000121	0.001781
hsa-miR-4698	3.35	0.016537	0.052967
hsa-miR-425-3p	3.35	0.025813	0.073149
hsa-mir-4507	3.34	0.002836	0.014728
hsa-miR-365b-5p	3.33	0.000657	0.005381
hsa-miR-378a-3p	3.31	0.026597	0.074667
hsa-miR-30d-5p	3.3	0.006555	0.026536
hsa-mir-3150a	3.29	0.000448	0.004129
hsa-miR-6873-5p	3.29	0.017561	0.055215
hsa-miR-711	3.25	0.01704	0.054115
hsa-miR-8060	3.22	0.000765	0.005875
hsa-miR-365a-5p	3.22	0.001162	0.007834
hsa-miR-16-5p	3.22	0.003113	0.015735
hsa-miR-6076	3.22	0.006655	0.026825
hsa-miR-10b-3p	3.22	0.007596	0.029753
hsa-miR-1273f	3.21	0.010785	0.038867
hsa-miR-4489	3.2	0.027787	0.077061
hsa-miR-557	3.19	0.0002	0.002446
hsa-miR-6815-5p	3.19	0.001822	0.010824
hsa-miR-4510	3.18	0.023363	0.068007
hsa-miR-27a-5p	3.18	0.048031	0.11569
hsa-miR-151b	3.12	0.000696	0.005611
hsa-mir-6825	3.11	0.000995	0.00713
hsa-miR-4327	3.11	0.013393	0.045591
hsa-miR-3918	3.1	0.001138	0.007738
hsa-miR-6847-5p	3.09	0.005548	0.023807
hsa-miR-6754-5p	3.09	0.006268	0.025799
hsa-miR-1193	3.08	0.00755	0.029608
hsa-miR-564	3.06	0.006441	0.026234
hsa-miR-5195-3p	3.06	0.00664	0.026812
hsa-miR-7975	3.05	0.005992	0.024925
hsa-miR-328-5p	3.05	0.009997	0.036603
hsa-miR-4730	3.05	0.011091	0.039661
hsa-miR-4447	3.01	0.000606	0.00512
hsa-miR-320b	3	0.049969	0.118974
hsa-mir-611	2.97	0.000821	0.006144
hsa-miR-5093	2.95	0.001028	0.00727
hsa-miR-4461	2.93	0.000604	0.005116
hsa-miR-5010-5p	2.93	0.001798	0.010729
hsa-miR-6796-5p	2.91	0.001016	0.007215
hsa-mir-6819	2.89	0.000743	0.005828
hsa-mir-4430	2.88	0.001365	0.008771
hsa-miR-106a-5p	2.88	0.002265	0.0126
hsa-miR-3131	2.87	0.000194	0.002403
hsa-miR-8052	2.87	0.012833	0.044184
hsa-miR-5703	2.86	0.005276	0.023015
hsa-miR-6892-5p	2.85	0.005236	0.022904
hsa-miR-4455	2.84	0.00101	0.007198
hsa-miR-4481	2.81	0.002612	0.014
hsa-miR-550b-2-5p	2.81	0.013668	0.046193
hsa-mir-21	2.81	0.038737	0.098304
hsa-mir-6723	2.8	0.004933	0.022013
hsa-miR-5088-5p	2.79	0.004596	0.020874
hsa-miR-4776-5p	2.78	0.000194	0.002403
hsa-miR-1183	2.78	0.001051	0.007314
hsa-miR-6777-5p	2.76	0.045966	0.112017
hsa-miR-6734-5p	2.75	0.022794	0.066773
hsa-miR-4716-3p	2.73	0.005354	0.023233
hsa-miR-4442	2.72	0.005875	0.024622
hsa-miR-4684-3p	2.72	0.026762	0.075003
hsa-miR-6886-5p	2.71	0.00144	0.009153
hsa-miR-604	2.71	0.023156	0.067553
hsa-miR-1303	2.69	0.002232	0.01246
hsa-miR-4638-5p	2.68	0.001012	0.007202
hsa-mir-6855	2.68	0.010812	0.038924
hsa-mir-8072	2.67	0.017895	0.055948
hsa-miR-4535	2.65	0.000642	0.005311
hsa-miR-4476	2.63	0.003653	0.017749
hsa-miR-3610	2.62	0.004346	0.020082
hsa-mir-3910-1	2.62	0.036101	0.093183
hsa-miR-4784	2.61	0.005842	0.024579
hsa-miR-202-3p	2.61	0.035901	0.092811
hsa-miR-6717-5p	2.58	0.010781	0.038867
hsa-miR-6822-5p	2.58	0.014831	0.049075
hsa-miR-6744-5p	2.57	0.001404	0.008966
hsa-miR-4657	2.57	0.007116	0.028191
hsa-miR-1471	2.57	0.011032	0.039564
hsa-miR-3121-3p	2.57	0.017896	0.055948
hsa-miR-6511a-5p	2.55	0.002129	0.012088
hsa-miR-3151-5p	2.54	0.001889	0.011133
hsa-miR-4271	2.54	0.011133	0.03971
hsa-mir-345	2.54	0.049605	0.118321
hsa-miR-2115-3p	2.53	0.026157	0.073714
hsa-miR-6865-5p	2.52	0.001528	0.009556
hsa-mir-424	2.51	7.2e-05	0.001251
hsa-mir-4455	2.51	0.029051	0.079389
hsa-miR-3152-3p	2.5	0.039778	0.10014
hsa-miR-3622a-5p	2.49	0.012967	0.044597
hsa-miR-34c-5p	2.49	0.022886	0.066912
hsa-miR-3191-3p	2.47	0.013952	0.046916
hsa-miR-3926	2.46	0.013165	0.045138
hsa-miR-6736-5p	2.44	0.04301	0.106577
hsa-miR-6735-5p	2.4	0.040299	0.10122
hsa-miR-6881-5p	2.39	0.001644	0.010018
hsa-miR-4259	2.39	0.009831	0.036075
hsa-miR-4749-5p	2.38	0.001928	0.011245
hsa-miR-6810-5p	2.37	0.00118	0.007904
hsa-miR-3934-5p	2.37	0.013442	0.04564
hsa-miR-2277-5p	2.37	0.030665	0.082861
hsa-mir-3607	2.36	0.000248	0.002796
hsa-miR-4496	2.35	0.000363	0.003572
hsa-miR-4653-3p	2.33	0.026125	0.073693
hsa-mir-3917	2.32	0.003402	0.016761
hsa-miR-6859-5p	2.32	0.025123	0.071806
hsa-miR-6730-5p	2.31	0.001642	0.010017
hsa-miR-659-3p	2.31	0.02339	0.068026
hsa-mir-933	2.3	0.000381	0.003676
hsa-miR-298	2.3	0.000683	0.005523
hsa-mir-6846	2.3	0.002982	0.015213
hsa-miR-17-5p	2.3	0.004428	0.020308
hsa-mir-4690	2.3	0.010104	0.036873
hsa-miR-6867-5p	2.3	0.01178	0.041395
hsa-mir-4537	2.3	0.026493	0.074468
hsa-miR-4731-5p	2.29	0.001641	0.010017
hsa-miR-3064-5p	2.29	0.013645	0.046161
hsa-miR-548q	2.28	0.030946	0.083338
hsa-miR-3691-5p	2.28	0.03124	0.083766
hsa-mir-320a	2.26	0.000532	0.00468
hsa-miR-575	2.26	0.005433	0.023502
hsa-miR-4713-3p	2.26	0.007997	0.030883
hsa-miR-3192-5p	2.25	0.00576	0.024342
hsa-miR-6747-5p	2.25	0.009134	0.034103
hsa-miR-6827-5p	2.25	0.022798	0.066773
hsa-miR-7843-5p	2.24	0.03293	0.08704
hsa-miR-6855-5p	2.22	0.001047	0.007314
hsa-miR-3137	2.22	0.005128	0.022622
hsa-miR-4533	2.22	0.00516	0.022707
hsa-miR-650	2.22	0.009008	0.033803
hsa-miR-2276-3p	2.21	0.000724	0.005734
hsa-mir-663a	2.2	0.032567	0.086285
hsa-miR-648	2.19	2.6e-05	0.000637
hsa-mir-4673	2.19	0.001118	0.00763
hsa-mir-564	2.19	0.002303	0.012773
hsa-miR-6758-5p	2.19	0.009194	0.034271
hsa-miR-4773	2.19	0.015562	0.050835
hsa-miR-191-3p	2.18	0.021732	0.064621
hsa-miR-6835-5p	2.17	0.001349	0.008695
hsa-miR-135b-3p	2.17	0.009259	0.034408
hsa-miR-4715-5p	2.17	0.012735	0.043937
hsa-miR-363-5p	2.17	0.016858	0.053667
hsa-mir-484	2.17	0.041945	0.104485
hsa-miR-338-5p	2.17	0.043737	0.107984
hsa-miR-4647	2.16	0.003562	0.017382
hsa-miR-6798-3p	2.16	0.009256	0.034408
hsa-miR-3187-5p	2.15	0.041944	0.104485
hsa-mir-4323	2.14	0.008388	0.032038
hsa-miR-188-5p	2.14	0.018341	0.056859
hsa-miR-940	2.14	0.029057	0.079389
hsa-miR-299-3p	2.14	0.042436	0.105391
hsa-miR-4478	2.13	0.016089	0.052053
hsa-miR-4436b-3p	2.13	0.034777	0.090789
hsa-miR-6874-5p	2.11	0.003294	0.016378
hsa-mir-4485	2.11	0.031854	0.084898
hsa-miR-4747-5p	2.09	0.000248	0.002796
hsa-miR-1273e	2.09	0.015954	0.05186
hsa-miR-5100	2.08	0.037811	0.096629
hsa-mir-6850	2.07	0.014298	0.047741
hsa-miR-3925-5p	2.07	0.025044	0.071688
hsa-mir-3714	2.06	0.004048	0.019062
hsa-miR-3138	2.06	0.014296	0.047741
hsa-miR-3173-3p	2.05	0.002453	0.013319
hsa-miR-3976	2.05	0.006308	0.025916
hsa-miR-2467-3p	2.05	0.014408	0.047936
hsa-miR-6074	2.05	0.018323	0.056846
hsa-miR-6884-5p	2.04	0.001905	0.011156
hsa-mir-124-1	2.04	0.006414	0.026145
hsa-mir-124-2	2.04	0.006414	0.026145
hsa-mir-124-3	2.04	0.006414	0.026145
hsa-miR-4749-3p	2.04	0.029047	0.079389
hsa-miR-3190-3p	2.03	0.006899	0.027592
hsa-mir-6836	2.03	0.0307	0.082888
hsa-miR-378b	2.03	0.031811	0.084885
hsa-mir-6724	2.02	0.020188	0.061099
hsa-miR-6890-5p	2.02	0.03044	0.082569
hsa-miR-760	2.02	0.033562	0.088382
hsa-mir-6892	2.01	0.000515	0.0046
hsa-miR-5698	2.01	0.006415	0.026145
hsa-miR-4321	2.01	0.024457	0.07024
hsa-miR-3646	2.01	0.025014	0.07165
hsa-miR-4697-5p	2.01	0.028949	0.079193
hsa-miR-6808-3p	-2.01	0.000406	0.003838
hsa-miR-554	-2.01	0.001063	0.007376
hsa-mir-4776-1	-2.01	0.00508	0.022426
hsa-mir-4776-2	-2.01	0.00508	0.022426
hsa-mir-6784	-2.01	0.016156	0.052083
hsa-miR-1288-5p	-2.02	0.002869	0.014803
hsa-miR-5704	-2.02	0.00369	0.017808
hsa-mir-6791	-2.02	0.033561	0.088382
hsa-mir-6071	-2.03	0.001165	0.007834
hsa-mir-6814	-2.03	0.005801	0.024439
hsa-mir-1587	-2.04	3.2e-05	0.000709
hsa-mir-7-2	-2.04	0.000701	0.005639
hsa-mir-6847	-2.04	0.010113	0.036887
hsa-miR-4469	-2.05	3e-05	0.000673
hsa-mir-103b-1	-2.05	0.000115	0.001731
hsa-miR-551a	-2.05	0.000368	0.00359
hsa-mir-4727	-2.05	0.000743	0.005828
hsa-miR-5685	-2.05	0.009025	0.033831
hsa-miR-4667-3p	-2.05	0.021269	0.06353
hsa-mir-6507	-2.06	3e-06	0.000186
hsa-miR-6509-3p	-2.06	0.005227	0.022877
hsa-miR-597-5p	-2.06	0.030897	0.083319
hsa-mir-548v	-2.07	0.00052	0.004604
hsa-miR-6832-3p	-2.07	0.000547	0.004777
hsa-miR-659-5p	-2.07	0.000797	0.006035
hsa-mir-4304	-2.07	0.001076	0.007432
hsa-mir-4440	-2.07	0.001102	0.007548
hsa-miR-4456	-2.07	0.005148	0.022669
hsa-miR-5588-3p	-2.07	0.014262	0.047676
hsa-mir-5001	-2.07	0.023042	0.06725
hsa-miR-4650-5p	-2.07	0.031843	0.084898
hsa-mir-3130-2	-2.07	0.031909	0.085009
hsa-mir-7847	-2.08	0.016234	0.052256
hsa-miR-593-5p	-2.08	0.017804	0.055767
hsa-mir-498	-2.09	0.000368	0.00359
hsa-miR-1914-5p	-2.09	0.004859	0.021756
hsa-mir-5687	-2.1	7.95e-07	9.2e-05
hsa-miR-6868-3p	-2.1	1e-05	0.000365
hsa-mir-583	-2.1	3.6e-05	0.000764
hsa-mir-8075	-2.1	0.000321	0.003298
hsa-miR-598-3p	-2.1	0.000734	0.005787
hsa-mir-24-1	-2.1	0.000996	0.00713
hsa-mir-4664	-2.1	0.006264	0.025799
hsa-miR-5011-5p	-2.11	5.9e-05	0.00109
hsa-mir-6802	-2.11	0.020656	0.062258
hsa-miR-758-3p	-2.12	0.000502	0.004503
hsa-miR-3152-5p	-2.12	0.00307	0.015625
hsa-miR-2681-5p	-2.12	0.011154	0.039764
hsa-miR-6825-3p	-2.13	3.6e-05	0.000768
hsa-mir-3189	-2.13	0.000112	0.0017
hsa-miR-6811-3p	-2.13	0.023901	0.069147
hsa-miR-4312	-2.14	0.04586	0.1118
hsa-miR-4768-5p	-2.15	9.2e-05	0.001474
hsa-mir-129-1	-2.15	0.000105	0.001632
hsa-mir-3622b	-2.15	0.001479	0.009349
hsa-miR-613	-2.15	0.006778	0.027241
hsa-mir-6820	-2.15	0.007395	0.029117
hsa-miR-3677-3p	-2.15	0.009243	0.034408
hsa-miR-4329	-2.16	0.000167	0.0022
hsa-miR-631	-2.16	0.000911	0.006655
hsa-mir-4292	-2.16	0.025407	0.072244
hsa-miR-2116-3p	-2.17	0.001751	0.010495
hsa-miR-4691-3p	-2.17	0.003597	0.01752
hsa-miR-1227-3p	-2.17	0.016997	0.054003
hsa-miR-483-3p	-2.18	0.000715	0.005692
hsa-miR-6858-3p	-2.18	0.028498	0.078346
hsa-mir-1-1	-2.18	0.039592	0.099822
hsa-mir-3180-4	-2.19	0.000492	0.004428
hsa-mir-3180-5	-2.19	0.000492	0.004428
hsa-mir-548i-3	-2.2	6e-06	0.000255
hsa-mir-8075	-2.2	6.4e-05	0.001153
hsa-miR-3614-5p	-2.2	0.000146	0.002021
hsa-mir-4726	-2.2	0.000308	0.00322
hsa-miR-891b	-2.2	0.000743	0.005828
hsa-miR-7-2-3p	-2.2	0.011493	0.04069
hsa-mir-657	-2.2	0.015429	0.050498
hsa-miR-6720-5p	-2.21	0.022437	0.065927
hsa-mir-4540	-2.21	0.024973	0.071563
hsa-mir-6774	-2.22	0.007766	0.030327
hsa-miR-6892-3p	-2.22	0.01565	0.051046
hsa-mir-744	-2.22	0.018175	0.056581
hsa-miR-521	-2.22	0.01864	0.057408
hsa-mir-3185	-2.22	0.039732	0.100062
hsa-mir-7706	-2.23	0.000377	0.003652
hsa-mir-6777	-2.23	0.0008	0.006035
hsa-miR-4753-3p	-2.23	0.009108	0.034046
hsa-let-7d-3p	-2.23	0.010715	0.038741
hsa-mir-6830	-2.23	0.013017	0.044723
hsa-miR-15a-3p	-2.23	0.019969	0.06063
hsa-mir-4635	-2.24	0.000216	0.002555
hsa-miR-589-5p	-2.24	0.002451	0.013319
hsa-miR-6749-3p	-2.24	0.007244	0.028593
hsa-miR-7162-5p	-2.24	0.038802	0.098393
hsa-miR-642a-5p	-2.25	0.013768	0.046447
hsa-miR-548v	-2.26	3.5e-05	0.000751
hsa-miR-4277	-2.27	8.46e-08	2e-05
hsa-mir-671	-2.27	0.004185	0.019582
hsa-mir-6072	-2.28	0.004315	0.019996
hsa-miR-4794	-2.28	0.017705	0.055537
hsa-miR-1233-3p	-2.29	0.00279	0.014593
hsa-mir-4252	-2.3	0.003113	0.015735
hsa-miR-4726-3p	-2.31	0.000893	0.00654
hsa-mir-548i-1	-2.32	1.19e-08	8e-06
hsa-mir-212	-2.32	0.001678	0.010146
hsa-mir-4633	-2.32	0.00588	0.024622
hsa-miR-6799-3p	-2.32	0.009408	0.034852
hsa-miR-6762-3p	-2.32	0.027711	0.077011
hsa-miR-3685	-2.33	0.000106	0.001633
hsa-miR-3684	-2.33	0.001176	0.007902
hsa-mir-4737	-2.33	0.003791	0.018141
hsa-mir-4675	-2.34	0.00392	0.018621
hsa-miR-5010-3p	-2.34	0.023463	0.068147
hsa-mir-3198-1	-2.35	0.004952	0.022068
hsa-mir-3198-2	-2.35	0.004952	0.022068
hsa-miR-490-3p	-2.36	0.001233	0.008192
hsa-miR-8079	-2.36	0.001347	0.008688
hsa-miR-6843-3p	-2.36	0.001513	0.009493
hsa-mir-1247	-2.36	0.035246	0.091437
hsa-mir-4658	-2.37	7e-06	0.000291
hsa-miR-4715-3p	-2.37	5.2e-05	0.000997
hsa-miR-6783-3p	-2.37	7.8e-05	0.001308
hsa-mir-501	-2.37	0.000282	0.003036
hsa-mir-219a-1	-2.38	9e-06	0.000334
hsa-miR-4263	-2.39	0.00011	0.001673
hsa-mir-877	-2.39	0.004349	0.020082
hsa-miR-1304-3p	-2.39	0.019329	0.058957
hsa-mir-519d	-2.4	0.000159	0.002131
hsa-miR-6847-3p	-2.4	0.000683	0.005523
hsa-mir-331	-2.4	0.000985	0.007073
hsa-mir-6834	-2.41	0.001493	0.00942
hsa-miR-4325	-2.42	9.89e-07	0.000103
hsa-miR-4268	-2.42	1.9e-05	0.000515
hsa-miR-661	-2.42	0.002743	0.014413
hsa-mir-6845	-2.42	0.016524	0.052958
hsa-mir-6127	-2.43	0.000284	0.003054
hsa-mir-6088	-2.44	0.001556	0.009664
hsa-mir-320b-2	-2.45	3e-06	0.000186
hsa-miR-6807-3p	-2.45	4.2e-05	0.000863
hsa-mir-7112-1	-2.45	0.000518	0.004604
hsa-mir-7112-2	-2.45	0.000518	0.004604
hsa-miR-4276	-2.45	0.00056	0.004845
hsa-miR-7158-5p	-2.45	0.008192	0.031541
hsa-mir-5093	-2.46	0.000722	0.005734
hsa-miR-4655-3p	-2.46	0.032095	0.085402
hsa-mir-3130-2	-2.47	0.043774	0.108025
hsa-mir-4516	-2.48	0.00048	0.004346
hsa-miR-6513-3p	-2.48	0.000667	0.005429
hsa-mir-4669	-2.48	0.00118	0.007904
hsa-miR-6800-3p	-2.48	0.009738	0.035813
hsa-miR-891a-5p	-2.48	0.028492	0.078346
hsa-mir-6772	-2.49	0.005575	0.023866
hsa-mir-3149	-2.5	4.6e-05	0.000932
hsa-miR-3617-3p	-2.5	0.000211	0.002527
hsa-mir-3661	-2.5	0.001256	0.008288
hsa-miR-200c-5p	-2.5	0.00154	0.009609
hsa-mir-3155a	-2.5	0.011456	0.040581
hsa-miR-642b-5p	-2.51	2e-06	0.000154
hsa-mir-4254	-2.51	8e-06	0.000326
hsa-mir-7111	-2.51	0.000402	0.003829
hsa-miR-4632-3p	-2.51	0.004326	0.02003
hsa-mir-7152	-2.53	0.000548	0.004777
hsa-miR-4473	-2.53	0.002082	0.011872
hsa-mir-6879	-2.53	0.005319	0.023159
hsa-miR-6781-3p	-2.54	0.000218	0.002577
hsa-mir-6749	-2.54	0.00158	0.009749
hsa-mir-1-1	-2.54	0.007097	0.028148
hsa-mir-4691	-2.55	0.000519	0.004604
hsa-mir-4641	-2.56	0.000285	0.003062
hsa-mir-4718	-2.56	0.000292	0.003108
hsa-mir-5587	-2.56	0.003268	0.016305
hsa-miR-6879-3p	-2.57	0.001314	0.008558
hsa-miR-939-3p	-2.57	0.001903	0.011156
hsa-mir-518e	-2.58	5e-06	0.000241
hsa-miR-4520a-5p	-2.58	0.000353	0.003517
hsa-miR-4520b-5p	-2.58	0.000353	0.003517
hsa-mir-548i-2	-2.58	0.00157	0.009718
hsa-miR-3173-5p	-2.59	0.000165	0.002193
hsa-miR-6779-3p	-2.59	0.011319	0.040245
hsa-mir-3936	-2.6	0.000211	0.002527
hsa-mir-3622b	-2.6	0.001676	0.010139
hsa-mir-3155a	-2.6	0.028225	0.077919
hsa-mir-5685	-2.61	1.6e-05	0.00047
hsa-mir-149	-2.62	2.9e-05	0.000673
hsa-miR-5690	-2.62	0.007854	0.030528
hsa-miR-6512-3p	-2.63	2e-06	0.000156
hsa-miR-122-3p	-2.63	0.000357	0.003549
hsa-mir-6084	-2.63	0.000643	0.005314
hsa-miR-4279	-2.63	0.002768	0.014516
hsa-miR-6856-3p	-2.63	0.005784	0.024383
hsa-miR-196b-3p	-2.63	0.007007	0.027874
hsa-miR-3158-3p	-2.65	0.01826	0.056713
hsa-miR-1343-3p	-2.65	0.028111	0.077669
hsa-miR-6855-3p	-2.66	0.028531	0.078404
hsa-miR-329-3p	-2.67	0.005697	0.024168
hsa-mir-892a	-2.67	0.006016	0.02501
hsa-miR-6887-3p	-2.67	0.041871	0.104458
hsa-miR-7155-3p	-2.68	0.035813	0.092618
hsa-miR-5584-3p	-2.69	3e-06	0.000173
hsa-mir-129-2	-2.69	0.000954	0.0069
hsa-mir-6751	-2.69	0.00203	0.01169
hsa-miR-3126-3p	-2.69	0.003308	0.01643
hsa-miR-6504-3p	-2.69	0.003617	0.017596
hsa-miR-3680-5p	-2.7	5e-06	0.000223
hsa-let-7e-3p	-2.7	0.001218	0.008124
hsa-mir-320d-1	-2.73	1.87e-08	1e-05
hsa-mir-892a	-2.74	0.003892	0.018527
hsa-miR-4524b-5p	-2.74	0.004225	0.019735
hsa-miR-2114-5p	-2.75	1e-06	0.000119
hsa-miR-6870-3p	-2.75	1e-05	0.000345
hsa-miR-491-3p	-2.75	0.000186	0.002354
hsa-miR-6895-3p	-2.75	0.000305	0.003201
hsa-mir-449b	-2.75	0.000325	0.003308
hsa-miR-6777-3p	-2.76	9e-06	0.000334
hsa-miR-6802-3p	-2.76	8.2e-05	0.001349
hsa-miR-2682-3p	-2.76	0.002327	0.012847
hsa-mir-1281	-2.76	0.009262	0.034408
hsa-mir-138-2	-2.77	0.00166	0.010096
hsa-mir-4329	-2.78	0.000246	0.002792
hsa-mir-6515	-2.79	6.4e-05	0.001153
hsa-miR-218-2-3p	-2.79	7.7e-05	0.001301
hsa-miR-3620-3p	-2.79	0.00374	0.017983
hsa-mir-3689f	-2.79	0.007472	0.029387
hsa-miR-512-5p	-2.79	0.015415	0.050498
hsa-mir-2116	-2.8	4.7e-05	0.000938
hsa-miR-6845-3p	-2.8	0.00035	0.003504
hsa-miR-130b-5p	-2.81	0.000149	0.002046
hsa-miR-4722-3p	-2.81	0.00239	0.013055
hsa-miR-216b-3p	-2.82	0.000138	0.001954
hsa-miR-629-3p	-2.82	0.019958	0.060622
hsa-miR-4999-3p	-2.83	3e-06	0.000187
hsa-mir-196b	-2.83	8e-06	0.000319
hsa-mir-3200	-2.83	0.008319	0.03187
hsa-miR-6831-3p	-2.84	0.000192	0.002403
hsa-miR-6862-3p	-2.84	0.001104	0.007555
hsa-miR-4780	-2.84	0.002106	0.011966
hsa-mir-3147	-2.84	0.005675	0.024137
hsa-miR-5092	-2.86	0.00021	0.002527
hsa-miR-3160-5p	-2.87	0.000237	0.002725
hsa-let-7g-3p	-2.87	0.003759	0.018043
hsa-miR-892b	-2.88	6.51e-08	1.9e-05
hsa-miR-7974	-2.88	0.004044	0.019062
hsa-miR-6866-3p	-2.89	0.000293	0.003108
hsa-miR-6891-3p	-2.89	0.030744	0.082973
hsa-miR-370-5p	-2.9	0.000959	0.006931
hsa-miR-943	-2.9	0.023971	0.069291
hsa-miR-1266-3p	-2.91	1.6e-05	0.00047
hsa-miR-4732-3p	-2.91	0.000936	0.006803
hsa-mir-7150	-2.91	0.001468	0.009295
hsa-miR-466	-2.91	0.003095	0.015711
hsa-mir-4271	-2.93	1.6e-05	0.000474
hsa-mir-548d-1	-2.93	2.9e-05	0.000673
hsa-miR-4267	-2.93	0.000251	0.002821
hsa-mir-138-2	-2.93	0.005887	0.024627
hsa-miR-4793-5p	-2.95	0.000319	0.003298
hsa-mir-550b-1	-2.95	0.002194	0.012319
hsa-mir-550b-2	-2.95	0.002194	0.012319
hsa-miR-1468-5p	-2.96	4e-06	0.000198
hsa-mir-4722	-2.96	0.000661	0.005388
hsa-miR-6812-3p	-2.97	0.019071	0.058302
hsa-miR-4712-5p	-2.98	3e-05	0.000684
hsa-miR-3151-3p	-2.99	0.001663	0.010096
hsa-mir-1267	-3	5.98e-11	2.42e-07
hsa-mir-589	-3.01	2.4e-05	0.000606
hsa-miR-4717-5p	-3.04	0.012093	0.042182
hsa-mir-3197	-3.04	0.018649	0.057411
hsa-mir-6715a	-3.05	2e-06	0.00013
hsa-miR-4742-3p	-3.05	0.000237	0.002725
hsa-miR-618	-3.06	0.000976	0.007029
hsa-miR-6790-3p	-3.06	0.005853	0.024604
hsa-miR-4725-5p	-3.08	0.024011	0.069377
hsa-miR-3200-3p	-3.09	0.000109	0.001668
hsa-mir-4267	-3.1	3.3e-05	0.000722
hsa-miR-6830-3p	-3.1	8.8e-05	0.00143
hsa-mir-422a	-3.11	0.000486	0.004386
hsa-miR-4641	-3.11	0.002516	0.013542
hsa-miR-7110-3p	-3.15	0.000399	0.003811
hsa-miR-124-5p	-3.16	0.027211	0.075977
hsa-miR-4733-3p	-3.17	0.000139	0.001965
hsa-mir-6799	-3.18	0.0057	0.024168
hsa-miR-634	-3.18	0.027619	0.076789
hsa-mir-4688	-3.18	0.034988	0.091054
hsa-miR-7702	-3.19	3e-06	0.000157
hsa-miR-6880-3p	-3.19	0.005697	0.024168
hsa-miR-5689	-3.23	3.5e-05	0.000758
hsa-miR-5006-3p	-3.24	1.6e-05	0.00047
hsa-miR-6837-3p	-3.26	0.000133	0.001902
hsa-miR-5591-3p	-3.26	0.001498	0.009436
hsa-miR-6823-3p	-3.26	0.002412	0.013151
hsa-miR-3622b-3p	-3.27	0.000604	0.005116
hsa-mir-486	-3.27	0.0089	0.033513
hsa-miR-4723-3p	-3.29	0.002686	0.014251
hsa-mir-6742	-3.3	0.002798	0.014614
hsa-miR-500b-5p	-3.31	0.044712	0.10981
hsa-mir-7704	-3.32	2.8e-05	0.00066
hsa-miR-671-3p	-3.32	0.001894	0.011141
hsa-miR-6730-3p	-3.32	0.03784	0.096655
hsa-miR-6737-3p	-3.35	6.5e-05	0.001156
hsa-miR-6834-3p	-3.37	0.000651	0.005368
hsa-mir-7855	-3.38	6.8e-05	0.001199
hsa-miR-6782-3p	-3.38	0.00047	0.004274
hsa-mir-320c-2	-3.38	0.000521	0.004606
hsa-mir-3160-2	-3.38	0.0008	0.006035
hsa-mir-1915	-3.39	0.000621	0.005196
hsa-mir-8071-1	-3.41	1e-06	0.00011
hsa-mir-8071-2	-3.41	1e-06	0.00011
hsa-miR-3180-5p	-3.41	0.000243	0.002772
hsa-mir-3118-4	-3.42	2.8e-05	0.00066
hsa-mir-3118-6	-3.42	2.8e-05	0.00066
hsa-miR-6070	-3.42	0.000849	0.006294
hsa-miR-1181	-3.42	0.002431	0.01324
hsa-miR-1250-3p	-3.43	6e-06	0.000255
hsa-miR-3691-3p	-3.43	0.003892	0.018527
hsa-miR-1915-5p	-3.44	2.3e-05	0.000603
hsa-miR-6875-3p	-3.44	0.000305	0.003201
hsa-miR-4684-5p	-3.45	2.1e-05	0.000574
hsa-miR-6841-3p	-3.47	0.002388	0.013055
hsa-miR-6780a-3p	-3.49	1.6e-05	0.00047
hsa-miR-6767-3p	-3.49	0.00012	0.001762
hsa-mir-4505	-3.51	0.000179	0.002281
hsa-miR-1539	-3.54	0.000131	0.001874
hsa-miR-550b-3p	-3.55	2.4e-05	0.000609
hsa-mir-4776-2	-3.57	0.004044	0.019062
hsa-miR-4254	-3.58	0.000202	0.002467
hsa-miR-6861-3p	-3.58	0.009648	0.035554
hsa-mir-4665	-3.59	0.000467	0.004257
hsa-miR-1910-5p	-3.59	0.040786	0.102173
hsa-miR-6514-3p	-3.63	0.000602	0.005115
hsa-miR-770-5p	-3.66	1.9e-05	0.000524
hsa-miR-5589-3p	-3.67	2e-06	0.000157
hsa-miR-6769b-3p	-3.67	0.000303	0.003195
hsa-miR-1237-3p	-3.68	0.00744	0.02928
hsa-miR-1226-3p	-3.69	0.000609	0.005124
hsa-miR-4423-5p	-3.7	0.000341	0.003413
hsa-miR-6743-3p	-3.7	0.003195	0.016048
hsa-miR-6750-5p	-3.7	0.008293	0.031785
hsa-miR-5088-3p	-3.72	0.000102	0.0016
hsa-miR-6748-3p	-3.73	0.000197	0.002417
hsa-miR-6784-3p	-3.74	0.001839	0.010885
hsa-miR-3130-5p	-3.74	0.007299	0.028794
hsa-mir-3116-2	-3.75	1.1e-05	0.00038
hsa-miR-204-5p	-3.75	0.014034	0.047072
hsa-miR-1295b-5p	-3.76	4.6e-05	0.000932
hsa-miR-6797-3p	-3.76	0.028587	0.078524
hsa-miR-6757-3p	-3.78	0.000263	0.002895
hsa-miR-657	-3.79	2e-06	0.000135
hsa-miR-6753-3p	-3.8	0.000112	0.0017
hsa-miR-1255b-2-3p	-3.8	0.000213	0.002535
hsa-miR-1200	-3.81	1.6e-05	0.000476
hsa-miR-6732-3p	-3.82	0.000367	0.00359
hsa-miR-3155a	-3.83	6.9e-05	0.001212
hsa-mir-4763	-3.84	1.2e-05	0.0004
hsa-miR-937-3p	-3.85	0.005563	0.023831
hsa-mir-4776-2	-3.89	0.002368	0.012998
hsa-miR-3681-3p	-3.9	0.000121	0.001773
hsa-miR-134-3p	-3.91	3.6e-05	0.00077
hsa-miR-188-3p	-3.92	1.4e-05	0.000439
hsa-mir-320c-2	-3.95	0.000714	0.005692
hsa-miR-1306-5p	-3.97	0.002681	0.014236
hsa-miR-6750-3p	-4.03	1.5e-05	0.000464
hsa-miR-6768-3p	-4.06	3.9e-05	0.000812
hsa-mir-1282	-4.11	0.001405	0.008966
hsa-miR-6505-3p	-4.12	8e-06	0.000319
hsa-miR-2276-5p	-4.13	0.000306	0.003201
hsa-miR-3156-3p	-4.14	0.000314	0.003254
hsa-mir-7106	-4.15	0.000159	0.002136
hsa-miR-6803-3p	-4.15	0.001832	0.010866
hsa-miR-326	-4.15	0.004091	0.019228
hsa-miR-5193	-4.16	0.000144	0.001998
hsa-miR-4733-5p	-4.17	3.4e-05	0.000736
hsa-miR-4776-3p	-4.17	0.000115	0.001731
hsa-miR-7151-5p	-4.18	0.001069	0.00741
hsa-miR-1236-3p	-4.19	1.8e-05	0.000503
hsa-miR-3619-3p	-4.2	0.000117	0.00174
hsa-miR-6871-3p	-4.21	0.000205	0.002496
hsa-miR-4676-3p	-4.22	0.001258	0.008293
hsa-miR-34b-3p	-4.23	0.000285	0.003062
hsa-miR-4691-5p	-4.29	6.04e-08	1.9e-05
hsa-miR-6878-3p	-4.34	0.001001	0.007156
hsa-miR-3191-5p	-4.35	0.000119	0.001762
hsa-miR-6854-3p	-4.36	0.000152	0.00207
hsa-mir-574	-4.36	0.001184	0.007918
hsa-miR-6865-3p	-4.36	0.034438	0.090154
hsa-mir-6812	-4.37	0.002829	0.014701
hsa-mir-7109	-4.38	5.4e-05	0.00102
hsa-mir-6722	-4.39	0.009705	0.035711
hsa-miR-6510-3p	-4.44	0.000247	0.002794
hsa-miR-6821-3p	-4.45	0.000439	0.004068
hsa-miR-2277-3p	-4.46	0.027088	0.075854
hsa-miR-4301	-4.47	0.000153	0.002079
hsa-miR-6746-3p	-4.5	0.00024	0.00274
hsa-miR-6890-3p	-4.54	0.00536	0.023245
hsa-miR-6829-3p	-4.58	2.6e-05	0.00064
hsa-mir-320e	-4.59	0.018068	0.056326
hsa-mir-4497	-4.61	3e-06	0.000186
hsa-miR-4305	-4.61	0.000272	0.002941
hsa-miR-675-3p	-4.62	0.003343	0.016532
hsa-miR-6824-3p	-4.7	0.003449	0.016909
hsa-miR-668-3p	-4.73	8.5e-05	0.00139
hsa-miR-7703	-4.76	0.000799	0.006035
hsa-miR-218-1-3p	-4.78	2.97e-08	1.3e-05
hsa-miR-7106-3p	-4.81	3.3e-05	0.000725
hsa-miR-6716-3p	-4.83	0.00044	0.00408
hsa-miR-4446-5p	-4.9	1.5e-05	0.000469
hsa-mir-6804	-4.94	0.001708	0.01028
hsa-miR-98-3p	-4.98	0.007821	0.030435
hsa-miR-4330	-5.01	3.5e-05	0.00076
hsa-miR-4646-3p	-5.02	0.007956	0.030815
hsa-miR-3622a-3p	-5.05	0.000878	0.006454
hsa-miR-6894-3p	-5.07	7.4e-05	0.001283
hsa-miR-26b-3p	-5.12	8e-06	0.00032
hsa-miR-485-3p	-5.12	0.039169	0.099134
hsa-miR-6789-3p	-5.16	4e-06	0.000208
hsa-miR-1284	-5.17	0.00034	0.003413
hsa-miR-6794-3p	-5.17	0.000793	0.006035
hsa-miR-4695-3p	-5.18	0.000529	0.004661
hsa-miR-6727-3p	-5.33	4.2e-05	0.000863
hsa-mir-1237	-5.37	0.000103	0.001611
hsa-miR-6741-3p	-5.39	8e-06	0.000326
hsa-miR-6778-3p	-5.43	4e-06	0.000223
hsa-miR-6758-3p	-5.43	6.2e-05	0.001132
hsa-miR-5581-3p	-5.59	2e-06	0.000143
hsa-miR-6772-3p	-5.64	0.000327	0.003318
hsa-miR-4701-5p	-5.65	1.3e-05	0.000416
hsa-mir-3116-2	-5.68	8e-06	0.00032
hsa-miR-6511b-3p	-5.73	0.00064	0.00531
hsa-miR-197-3p	-5.73	0.001706	0.010277
hsa-miR-504-5p	-5.76	0.000148	0.002037
hsa-miR-4769-3p	-5.77	0.000119	0.001762
hsa-mir-4736	-5.79	0.000659	0.005388
hsa-miR-6754-3p	-5.81	0.00128	0.008404
hsa-miR-8075	-5.92	0.000314	0.003254
hsa-miR-4728-3p	-5.93	4.9e-05	0.000965
hsa-miR-744-3p	-5.97	0.006048	0.02508
hsa-miR-6849-3p	-6.02	1e-05	0.000365
hsa-miR-6873-3p	-6.09	8e-05	0.00133
hsa-miR-935	-6.18	6e-06	0.000255
hsa-miR-3190-5p	-6.18	0.002022	0.011662
hsa-miR-6817-3p	-6.34	2.6e-05	0.00064
hsa-miR-6883-3p	-6.54	2.2e-05	0.000594
hsa-miR-6751-3p	-6.55	0.000389	0.003735
hsa-miR-5002-3p	-6.57	0.000799	0.006035
hsa-let-7b-3p	-6.6	0.005563	0.023831
hsa-miR-6815-3p	-6.67	0.000381	0.003676
hsa-miR-6877-3p	-6.78	0.002955	0.015098
hsa-miR-4763-5p	-6.86	0.002843	0.014732
hsa-miR-6740-3p	-6.96	7.29e-08	1.9e-05
hsa-miR-6511a-3p	-6.96	0.001177	0.007902
hsa-miR-3605-3p	-7.04	7.9e-05	0.001316
hsa-miR-3192-3p	-7.08	0.001142	0.007758
hsa-miR-6747-3p	-7.15	6.4e-05	0.001153
hsa-miR-1178-3p	-7.16	5.4e-05	0.001021
hsa-miR-1273h-3p	-7.17	0.000323	0.003308
hsa-miR-4800-3p	-7.54	0.001961	0.011369
hsa-miR-7152-5p	-7.6	2e-06	0.000156
hsa-miR-6893-3p	-7.63	0.000417	0.003919
hsa-miR-5008-3p	-7.73	3.3e-05	0.000728
hsa-miR-7109-3p	-7.82	0.000214	0.002539
hsa-miR-6867-3p	-7.87	0.000175	0.002258
hsa-miR-4764-3p	-7.92	4.7e-05	0.000938
hsa-let-7a-2-3p	-7.95	4e-06	0.000198
hsa-miR-885-5p	-7.99	0.002271	0.012625
hsa-mir-3191	-8.05	0.001692	0.01021
hsa-miR-3150a-5p	-8.26	0.000177	0.002266
hsa-miR-574-3p	-8.55	0.001265	0.008322
hsa-miR-6776-3p	-8.8	0.001585	0.009767
hsa-mir-3176	-9.08	3.4e-05	0.000744
hsa-miR-6728-3p	-9.14	0.000262	0.002895
hsa-mir-6776	-9.18	2.3e-05	0.000595
hsa-miR-3124-3p	-9.44	2.3e-05	0.000595
hsa-miR-4326	-9.55	6.96e-07	8.2e-05
hsa-miR-6886-3p	-9.71	0.001287	0.008425
hsa-miR-3064-3p	-9.86	2.2e-05	0.000589
hsa-miR-7111-3p	-9.87	7e-06	0.000297
hsa-miR-6882-3p	-10.05	0.001278	0.008401
hsa-miR-877-3p	-10.22	2.9e-05	0.000673
hsa-miR-7848-3p	-10.28	8e-05	0.00133
hsa-miR-6761-3p	-10.57	0.001155	0.007813
hsa-miR-6787-3p	-10.74	0.000291	0.003108
hsa-miR-4713-5p	-10.79	0.000212	0.002527
hsa-miR-6072	-11.3	0.000314	0.003254
hsa-miR-412-3p	-11.44	0.000869	0.006404
hsa-miR-6792-3p	-11.73	0.000196	0.002407
hsa-miR-6814-3p	-12.3	1.3e-05	0.000416
hsa-miR-4685-3p	-12.45	0.001247	0.008246
hsa-miR-6738-3p	-12.89	0.000192	0.002402
hsa-miR-6734-3p	-13.3	0.000238	0.002734
hsa-miR-4638-3p	-13.52	0.001322	0.008593
hsa-miR-6788-3p	-13.64	1.3e-05	0.000422
hsa-miR-6833-3p	-14.17	5e-05	0.000967
hsa-miR-1229-3p	-14.47	4.25e-07	5.9e-05
hsa-miR-3591-3p	-16.18	2.2e-05	0.000586
hsa-miR-449b-3p	-16.22	0.000229	0.002662
hsa-miR-6736-3p	-16.54	2e-06	0.00014
hsa-miR-6809-3p	-17.18	3.3e-05	0.000722
hsa-miR-6804-3p	-19.17	6.4e-05	0.001153
hsa-miR-5196-3p	-21.4	1.59e-07	3.4e-05
hsa-miR-211-5p	-25.79	0.008265	0.031696
